# Supplementary material for: Development of extended pharmacokinetic models for propofol based on measured blood and brain concentrations
Source: Sci Rep. 2024 Mar 15;14:6326. doi: 10.1038/s41598-024-56863-z (PMC10943190; doi:10.1038/s41598-024-56863-z)
Supplement: Supplementary file 2 — Supplementary Information 2. [file 41598_2024_56863_MOESM2_ESM.xlsx]

## Sheet: Sheet1
Supplementary dataset
Development of Extended Pharmacokinetic Models for Propofol Based on Measured Blood and Brain Concentrations
Kawata M, et al.
Dataset of Model building group
ID	Time after cessation of administration (min)	Plasma conc. (µg/mL)	Brain conc. (µg/g)	Height (m)	Body weight (kg)	BMI (kg/m2)	SEX male(0)/female(1)	Age	AST (U/L)	ALT (U/L)	ALB (g/dL)	T-Bil (mg/dL)	Cre (mg/dL)
1	0	1.48	4.7	1.594	84.2	33.1387	1	28	20	10	4.5	0.5	0.54
1	5	1.89	5.41	1.594	84.2	33.1387	1	28	20	10	4.5	0.5	0.54
1	15	1.88	5.24	1.594	84.2	33.1387	1	28	20	10	4.5	0.5	0.54
1	35	0.83		1.594	84.2	33.1387	1	28	20	10	4.5	0.5	0.54
1	85	0.59		1.594	84.2	33.1387	1	28	20	10	4.5	0.5	0.54
2	0	2.55	1.15	1.68	72.8	25.7937	0	55	17	22	4.3	0.6	0.84
2	5	1.27	1.27	1.68	72.8	25.7937	0	55	17	22	4.3	0.6	0.84
2	15	0.89	1.71	1.68	72.8	25.7937	0	55	17	22	4.3	0.6	0.84
2	31	0.8	0.59	1.68	72.8	25.7937	0	55	17	22	4.3	0.6	0.84
2	42	0.75	0.08	1.68	72.8	25.7937	0	55	17	22	4.3	0.6	0.84
3	0	2.38	3.99	1.63	48.8	18.3673	1	43	12	8	4.3	0.4	0.5
3	5	2.24	2.87	1.63	48.8	18.3673	1	43	12	8	4.3	0.4	0.5
3	15	1.44	4.92	1.63	48.8	18.3673	1	43	12	8	4.3	0.4	0.5
3	36	1.43	2.21	1.63	48.8	18.3673	1	43	12	8	4.3	0.4	0.5
3	86	0.87	1.73	1.63	48.8	18.3673	1	43	12	8	4.3	0.4	0.5
4	0	1.44	3.67	1.633	61.5	23.0623	0	57	20	22	4.1	0.4	0.8
4	4	1.28	2.88	1.633	61.5	23.0623	0	57	20	22	4.1	0.4	0.8
4	14	0.8	3.07	1.633	61.5	23.0623	0	57	20	22	4.1	0.4	0.8
4	39	0.5	1.32	1.633	61.5	23.0623	0	57	20	22	4.1	0.4	0.8
4	89	0.23	2.67	1.633	61.5	23.0623	0	57	20	22	4.1	0.4	0.8
5	0	1.6	4.08	1.615	53.3	20.4354	0	76	18	11	3.6	1	0.64
5	5	1.02	3.46	1.615	53.3	20.4354	0	76	18	11	3.6	1	0.64
5	15	0.86	3.86	1.615	53.3	20.4354	0	76	18	11	3.6	1	0.64
5	38	0.61	3.06	1.615	53.3	20.4354	0	76	18	11	3.6	1	0.64
6	0	1.68	3.2	1.562	45.3	18.5668	1	41	21	20	4.1	0.6	0.56
6	10	0.99	2.37	1.562	45.3	18.5668	1	41	21	20	4.1	0.6	0.56
6	32	0.92	1.4	1.562	45.3	18.5668	1	41	21	20	4.1	0.6	0.56
6	38	0.3		1.562	45.3	18.5668	1	41	21	20	4.1	0.6	0.56
7	0	3.28	4.99	1.621	62.5	23.7856	0	39	31	50	4.5	0.87	0.87
7	6	2.97		1.621	62.5	23.7856	0	39	31	50	4.5	0.87	0.87
7	16	1.91	1.33	1.621	62.5	23.7856	0	39	31	50	4.5	0.87	0.87
7	34	1.19	2.28	1.621	62.5	23.7856	0	39	31	50	4.5	0.87	0.87
7	84	0.63	0.26	1.621	62.5	23.7856	0	39	31	50	4.5	0.87	0.87
8	0	2.51	6.02	1.56	44	18.0802	1	24	19	19	4.6	0.8	0.54
8	4	1.72	4.54	1.56	44	18.0802	1	24	19	19	4.6	0.8	0.54
8	13		4.92	1.56	44	18.0802	1	24	19	19	4.6	0.8	0.54
8	26	1.16	3.69	1.56	44	18.0802	1	24	19	19	4.6	0.8	0.54
8	76	0.8		1.56	44	18.0802	1	24	19	19	4.6	0.8	0.54
9	0	2.04	2.98	1.514	47	20.5044	1	72	20	28	3.9	0.6	0.51
9	5	1.53	2.28	1.514	47	20.5044	1	72	20	28	3.9	0.6	0.51
9	15	0.64		1.514	47	20.5044	1	72	20	28	3.9	0.6	0.51
9	33	0.59	2.15	1.514	47	20.5044	1	72	20	28	3.9	0.6	0.51
9	83	0.23	0.63	1.514	47	20.5044	1	72	20	28	3.9	0.6	0.51
10	0	3.0936		1.708	76.4	26.1889	0	49	27	44	4.7	0.3	0.76
10	5	2.4649	1.3125	1.708	76.4	26.1889	0	49	27	44	4.7	0.3	0.76
10	15	1.8206		1.708	76.4	26.1889	0	49	27	44	4.7	0.3	0.76
10	33	0.97548	1.5582	1.708	76.4	26.1889	0	49	27	44	4.7	0.3	0.76
10	71		0.31517	1.708	76.4	26.1889	0	49	27	44	4.7	0.3	0.76
11	0	2.1898		1.672	63.8	22.8217	1	19	15	10	4	0.4	0.6
11	13	1.9212	1.5981	1.672	63.8	22.8217	1	19	15	10	4	0.4	0.6
11	23	2.4937	2.1635	1.672	63.8	22.8217	1	19	15	10	4	0.4	0.6
11	44	0.90931	2.0221	1.672	63.8	22.8217	1	19	15	10	4	0.4	0.6
11	94	0.4331	0.53356	1.672	63.8	22.8217	1	19	15	10	4	0.4	0.6
12	0	2.96	2.6	1.676	70.7	25.1693	1	49	13	15	4.1	0.4	0.68
12	19	1.63		1.676	70.7	25.1693	1	49	13	15	4.1	0.4	0.68
12	29	0.84		1.676	70.7	25.1693	1	49	13	15	4.1	0.4	0.68
12	43	0.84	2.91	1.676	70.7	25.1693	1	49	13	15	4.1	0.4	0.68
12	67	0.65	3.57	1.676	70.7	25.1693	1	49	13	15	4.1	0.4	0.68
13	0	1.05	2.88	1.681	59.7	21.1271	0	37	22	35	4.6	1.3	0.72
13	2	1	3.36	1.681	59.7	21.1271	0	37	22	35	4.6	1.3	0.72
13	14	0.79	2.93	1.681	59.7	21.1271	0	37	22	35	4.6	1.3	0.72
13	26	0.74	1.01	1.681	59.7	21.1271	0	37	22	35	4.6	1.3	0.72
13	76	0.5	1.56	1.681	59.7	21.1271	0	37	22	35	4.6	1.3	0.72
14	0	1.86	4.38	1.653	52.4	19.1772	1	13	15	7	4	0.6	0.45
14	5	1.05	3.96	1.653	52.4	19.1772	1	13	15	7	4	0.6	0.45
14	15	0.69	2.26	1.653	52.4	19.1772	1	13	15	7	4	0.6	0.45
14	26	0.72		1.653	52.4	19.1772	1	13	15	7	4	0.6	0.45
14	76	0.39	1.27	1.653	52.4	19.1772	1	13	15	7	4	0.6	0.45
15	0	4.09	5.13	1.716	81.1	27.5414	0	72	20	24	4	0.8	0.9
15	5	3.03	4.32	1.716	81.1	27.5414	0	72	20	24	4	0.8	0.9
15	15	2.05	4.18	1.716	81.1	27.5414	0	72	20	24	4	0.8	0.9
15	40	1.09	2.69	1.716	81.1	27.5414	0	72	20	24	4	0.8	0.9
15	84	0.7	2.37	1.716	81.1	27.5414	0	72	20	24	4	0.8	0.9
16	0	1.6425		1.692	48.5	16.9411	0	63	18	21	4.1	0.7	0.84
16	6	0.7057	2.8785	1.692	48.5	16.9411	0	63	18	21	4.1	0.7	0.84
16	23	0.44897	1.1339	1.692	48.5	16.9411	0	63	18	21	4.1	0.7	0.84
16	73	0.34457		1.692	48.5	16.9411	0	63	18	21	4.1	0.7	0.84
17	0	2.42	1.57	1.565	51.4	20.9862	1	74	24	27	4.5	0.7	0.56
17	18	1.36		1.565	51.4	20.9862	1	74	24	27	4.5	0.7	0.56
17	35	0.91	1.64	1.565	51.4	20.9862	1	74	24	27	4.5	0.7	0.56
17	85	0.43		1.565	51.4	20.9862	1	74	24	27	4.5	0.7	0.56
18	0	4.79	5.31	1.846	92.8	27.2323	0	28	29	40	4.2	0.7	0.96
18	9	2.48	4.95	1.846	92.8	27.2323	0	28	29	40	4.2	0.7	0.96
18	30	1.46	1.58	1.846	92.8	27.2323	0	28	29	40	4.2	0.7	0.96
18	80	0.62	3.67	1.846	92.8	27.2323	0	28	29	40	4.2	0.7	0.96
19	0	0.49	2.41	1.709	62.8	21.5018	0	47	12	14	3.6	0.6	0.55
19	11	0.61	2.19	1.709	62.8	21.5018	0	47	12	14	3.6	0.6	0.55
19	31	0.3	2.02	1.709	62.8	21.5018	0	47	12	14	3.6	0.6	0.55
19	88	0.15	2.24	1.709	62.8	21.5018	0	47	12	14	3.6	0.6	0.55
20	0	2.86	3.05	1.517	47.4	20.5972	1	75	18	12	3.8	0.4	0.56
21	0	2.54		1.66	68.7	24.931	0	73	33	54	4.5	0.7	0.89
21	32	0.78		1.66	68.7	24.931	0	73	33	54	4.5	0.7	0.89
22	0	4.98		1.69	73	25.5593	1	37	39	45	4.1	0.9	0.64
22	23	2.3	5.65	1.69	73	25.5593	1	37	39	45	4.1	0.9	0.64
23	0	1.62		1.77	65.6	20.9391	0	66	15	12	3.8	0.8	0.75
23	311	0.13	1.67	1.77	65.6	20.9391	0	66	15	12	3.8	0.8	0.75
24	0	3.06		1.76	81	26.1493	0	54	37	66	4.1	0.8	0.75
24	50	1.13	3.9	1.76	81	26.1493	0	54	37	66	4.1	0.8	0.75
25	0	2.33		1.75	69.7	22.7592	0	59	27	27	4.2	0.7	0.76
25	48	0.6	5.26	1.75	69.7	22.7592	0	59	27	27	4.2	0.7	0.76
26	0	3.64		1.71	51	17.4413	0	34	19	18	4.7	0.8	0.75
26	160	0.53	2.82	1.71	51	17.4413	0	34	19	18	4.7	0.8	0.75
27	0	2.98		1.61	56.3	21.7198	0	42	23	42	3.8	1.1	0.67
28	0	1.16		1.52	44.5	19.21	1	62	21	17	3.3	0.4	0.56
28	42	0.45	2.1	1.52	44.5	19.21	1	62	21	17	3.3	0.4	0.56
29	0	2.58		1.55	67.5	28.0957	1	76	24	34	2.8	0.8	0.55
29	63	0.48		1.55	67.5	28.0957	1	76	24	34	2.8	0.8	0.55
Dataset of Validating group
ID	Time after cessation of administration (min)	Plasma conc. (µg/mL)	Brain conc. (µg/g)	Height (m)	Body weight (kg)	BMI (kg/m2)	SEX male(0)/female(1)	Age	AST (U/L)	ALT (U/L)	ALB (g/dL)	T-Bil (mg/dL)	Cre (mg/dL)
201	27	1.4	3.11	1.69	69.9	24.4739	0	25	29	64	4.9	0.6	1.07
202	98	0.4	0.95	1.65	63.2	23.214	0	64	34	38	4.7	0.6	0.7
203	209	0.52		1.71	67.8	23.1866	0	33	23	69	4.1	0.5	0.87
204	53	0.72		1.74	72.3	23.8803	0	77	21	15	4.1	1.1	1.19
205	134	0.42	0.8	1.73	72.1	24.0903	0	54	23	44	4.4	1.1	1
206	140	0.12	0.63	1.49	51.2	23.062	1	55	22	26	4.3	0.5	0.57
207	20	1.44	3.78	1.72	65.7	22.208	0	48	57	31	4.5	0.9	1.03
208	0	3.2		1.7	64.75	22.4048	0	58	20	14	4	1	1.04
208	12	2.08		1.7	64.75	22.4048	0	58	20	14	4	1	1.04
208	22	1.53		1.7	64.75	22.4048	0	58	20	14	4	1	1.04
208	48	0.94		1.7	64.75	22.4048	0	58	20	14	4	1	1.04
208	98	0.45	1.91	1.7	64.75	22.4048	0	58	20	14	4	1	1.04
209	123	0.29	0.88	1.74	77.8	25.6969	0	56	19	14	3.7	0.8	0.64
210	54	0.41	1.53	1.68	60.9	21.5774	0	43	21	29	4.1	0.4	0.84
211	101	0.3	0.74	1.73	86	28.7347	0	54	25	21	4	0.9	0.93
212	152	0.2	0.47	1.56	51.4	21.121	1	62	20	24	4.1	0.4	0.6
213	0	1.15	1.63	1.56	46.2	18.9842	1	61	12	22	3.4	0.6	0.75
214	80	0.22	1.05	1.63	49	18.4425	1	45	40	35	4.7	0.6	0.67
215	97	0.48	2	1.68	55	19.487	0	32	17	31	4.2	0.8	0.88
216	0	2.12		1.715	55.8	18.9717	0	17	20	63	4.1	0.8	0.62
216	5	1.06		1.715	55.8	18.9717	0	17	20	63	4.1	0.8	0.62
216	15	0.77		1.715	55.8	18.9717	0	17	20	63	4.1	0.8	0.62
216	28	0.53	0.78	1.715	55.8	18.9717	0	17	20	63	4.1	0.8	0.62
216	78	0.3	3.09	1.715	55.8	18.9717	0	17	20	63	4.1	0.8	0.62
217	18	1.57		1.669	65.2	23.4064	0	36	21	22	4.4	0.5	0.9
217	43	1.13	0.67	1.669	65.2	23.4064	0	36	21	22	4.4	0.5	0.9
217	84	0.54	1.31	1.669	65.2	23.4064	0	36	21	22	4.4	0.5	0.9
218	0	4.1	5.36	1.652	66.1	24.2204	0	41	33	46	4.2	0.3	0.83
218	6	2.52	2.68	1.652	66.1	24.2204	0	41	33	46	4.2	0.3	0.83
218	31	1.25	2.19	1.652	66.1	24.2204	0	41	33	46	4.2	0.3	0.83
218	81	0.65	1.43	1.652	66.1	24.2204	0	41	33	46	4.2	0.3	0.83
219	87	0.47	1.89	1.58	81	32.4467	1	45	16	14	4	0.5	0.64
220	0	1.41	3.53	1.548	56.1	23.4111	1	53	17	6	3.8	0.3	0.58
220	5	0.92	5.08	1.548	56.1	23.4111	1	53	17	6	3.8	0.3	0.58
220	28	0.72	3.22	1.548	56.1	23.4111	1	53	17	6	3.8	0.3	0.58
220	78	0.39	1.39	1.548	56.1	23.4111	1	53	17	6	3.8	0.3	0.58
221	3	3.38		1.707	53	18.189	0	27	16	14	4.5	0.9	0.9
221	113	0.52	5.58	1.707	53	18.189	0	27	16	14	4.5	0.9	0.9
222	0	2.11		1.656	68	24.7964	0	41	16	22	4.5	0.3	0.64
222	54	0.49		1.656	68	24.7964	0	41	16	22	4.5	0.3	0.64
222	76		2.49	1.656	68	24.7964	0	41	16	22	4.5	0.3	0.64
223	0	3.47		1.64	64.3	23.9069	0	36	21	36	4.2	0.6	0.75
223	146	0.29	2.15	1.64	64.3	23.9069	0	36	21	36	4.2	0.6	0.75
224	0	2.57		1.67	71	25.4581	0	27	22	37	4.7	0.6	0.88
224	193	0.3	2.72	1.67	71	25.4581	0	27	22	37	4.7	0.6	0.88
225	0	3.18		1.63	67.1	25.255	0	36	23	52	4.3	0.4	0.69
225	142	0.32		1.63	67.1	25.255	0	36	23	52	4.3	0.4	0.69
225	162		1.22	1.63	67.1	25.255	0	36	23	52	4.3	0.4	0.69
226	2	3.51		1.54	45.7	19.19	1	55	8	14	3.5	0.5	0.54
227	4	4.32		1.62	57	21.7193	1	49	43	57	2.9	0.4	0.44
227	59	1.06		1.62	57	21.7193	1	49	43	57	2.9	0.4	0.44
228	0	2.31		1.6	45.7	17.8516	1	58	9	9	2.9	0.5	0.45
228	84	0.42	1.49	1.6	45.7	17.8516	1	58	9	9	2.9	0.5	0.45
